# Supplementary material for: Detection of non-reference porcine endogenous retrovirus loci in the Vietnamese native pig genome
Source: Sci Rep. 2022 Jun 21;12:10485. doi: 10.1038/s41598-022-14654-4 (PMC9213404; doi:10.1038/s41598-022-14654-4)
Supplement: Supplementary file 1 — Supplementary Information 1. [file 41598_2022_14654_MOESM1_ESM.xlsx]

## Sheet: Sheet1
Supplementary Table 1. Primers of PCR used for this study.
Target locus		Primer Name	Sequence	Remarks
Chromosome1	38667241	CHR1_38667241-F	ACAAAGTTTCCAAAGACAAGTGAGAAATTCAGTC
		CHR1_38667241-R	ACTAAATACAATGAGGATCAGAGTGCAGGTTTCC
Chromosome1	256173876	CHR1_259647577-F	TGCTCCTTTAATGATCACTGCAACTCTTC
		CHR1_259647577-R	AGCTAATGACACTCTGTTGGTAGATACTGG
Chromosome1	259647577	CHR1_256173876-F	GAACTCCTGGACTTGTTTTCTGATGTATGGAG
		CHR1_256173876-R	CTGTGAGCAAATTGATAGAACCTGAGGAAGTG
Chromosome2	3400723	CHR2_3400723-F	TATTCTTCTCGCTGCTATTACAAATGGGGTTG
		CHR2_3400723-R	CACATTGTTAGAATAAAAGGCGAAACCACGAG
Chromosome4	77324504	CHR4_77324504-F	AACCCAACACTCATGAGCTATATTCCGTCTG
		CHR4_77324504-R	TCTGAGGTTAAAATTCTTTCGGAGGTCAGATG
Chromosome4	78524842	CHR4_78524842-F	TAAGACAGCTTGTGATATGCTGGGGCTTTAGT
		CHR4_78524842-R	GCAGTCAAAGGGTATCAAAGTCAAAATGCTTC
Chromosome4	121221912	CHR4_121221912-F	TTGCGGCTTATATTTATGGAGCACTTAACCAC
		CHR4_121221912-R	TTAGGTTACAGGCACAGCTCACAATCCTACTG
Chromosome6	73460691	CHR6_73460686-F	TTTTCTCATCACTGAAATGAAGGTGTTCAACC
		CHR6_73460686-R	ATTTTCATTCTGAGCTTGCCTATGTCCAAAAG
Chromosome8	51601922	CHR8_51601922-F	AACACAGCAGTTGGCTGTTTTCTTCTGTAG
		CHR8_51601922-R	TTCACAAGGCTTTTATGGGTTATGTCTTCC
Chromosome8	137488280	CHR8_137488280-F	GGTTGGTGGTTAACTGGCTTATTGTATAATCTTGG
		CHR8_137488280-R	GACTCTAACAGCCACGTGCTTTTTATGTGATG
Chromosome8	137628915	CHR8_137628915-F	AGTGAGAAGCAAAGATGAATAATTTCGGAAG
		CHR8_137628915-R	ACTGACTGAGCTGAGAGCAAACTCTGATTG
Chromosome9	61533579	CHR9_61533579-F	CCTGGAACACAGAAGTGAAACAGAAAAGACAG
		CHR9_61533579-R	GGCTATTGAAATTCCTATACCTGGGGACTGAG
Chromosome9	76895449	CHR9_76895449-F	TTCATGCTTTCAACCAAGTTGATGCAAACTAC
		CHR9_76895449-R	TCTTTCTCTCATCTTCCATATCCAATCCATCA
Chromosome9	135717008	CHR9_135717008-F	TATGTGACGGAGTCAGTTGTAATGCTGATGAC
		CHR9_135717008-R	TTTACACTGTCGGCAAGAACACAAGGTAGAAC
Chromosome12	60076460	CHR12_60076460-F	TGGGGACAACAGAAAAAGTCTTCCTATACC
		CHR12_60076460-R	GCAGCAACTAAAGTTTCAAAAGCAGAGGAG
Chromosome13	57502585	CHR13_57502585-F	GAAGACCTTTCTTCCAGTTTTTCCAGAGTACG
		CHR13_57502585-R	GGAAATGGTCACAGTCAAGAGGAGTTTAAGGA
Chromosome13	60210737	CHR13_60210737-F	TGAGGTGTTGGAGACACAAAGAGTGAGATATG
		CHR13_60210737-R	CTTGGAAAATAGGGTCTTTGCAGATGTAATCA
Chromosome13	73434304	CHR13_73434304-F	AGTTTCAAGTGCTGGTTCTGCTGCTTACTA
		CHR13_73434304-R	AAGATCTCTGTTTTACTTGGCAGGTGGTTG
Chromosome13	107045657	CHR13_107045657-F	TGAGGTTGACTCCTTCAAATGTTTCTCAAG
		CHR13_107045657-R	GGAGCATCCAAGAGGAAATAACTAAGGTTG
Chromosome14	4896607	CHR14_4896607-F	AAGTTTTCTTAGGGGCAAAATGAGGACTGAAG
		CHR14_4896607-R	TTGTCTTCCCTATCAGTAAACAAAGGCTGTCA
Chromosome14	8846347	CHR14_8846387-F	ATGACTATTTTCAGGCATTGAACAACAGGA
		CHR14_8846387-R	GTTGAATCAGAGCTACAAATGCTGATGGAG
Chromosome14	27599572	CHR14_27599572-F	TAGGTTTGCACCTCAGCTCTCCTTACTAATGC
		CHR14_27599572-R	TCTTGTATAATTGCTTTCTGTGCCTCCATTTC
Chromosome18	4030456	CHR18_4030456-F	GCTCTCAATCGCATTGAAATTCTTCTCTC
		CHR18_4030456-R	CCGAAGTCTGAAATGCCATAATTTTGAGTAG
ChromosomeX	70665683	CHRX_70665683-F	TCCTCTTGGATACTAGTTGGGTTTGTTTCCAC
		CHRX_70665683-R	AGATCCCTGGTGGTATCTGTACGTTATGTGTG
ChromosomeX	75151968	CHRX_75151968-F	AAAACAATTTAAGTCCATCCACCATTGCACTC
		CHRX_75151968-R	CTCTGGTTTCAACTGAAATGTCTTCCTGTGAC
ChromosomeX	119479008	CHRX_119479008-F	CAGGAATGCTGGTTAGAAATAGGAAAGGACAG
		CHRX_119479008-R	CTAGAAGTGGACTTCCTCTACCTTGGGAAAGC
Primer pair for pol region in common with PERV-A, B and C genes		polABC-F	AGAGGTAACATACTTGGGGTACAG	Ishihara et al. 2020
		polABC-R	CTCTCTCACTTGTTTGGCTGTG	Ishihara et al. 2020
