# Supplementary material for: Detection of non-reference porcine endogenous retrovirus loci in the Vietnamese native pig genome
Source: Sci Rep. 2022 Jun 21;12:10485. doi: 10.1038/s41598-022-14654-4 (PMC9213404; doi:10.1038/s41598-022-14654-4)
Supplement: Supplementary file 2 — Supplementary Information 2. [file 41598_2022_14654_MOESM2_ESM.xlsx]

## Sheet: Sheet1
Supplementary Table 2. Data quality of raw data and trimmed data for the whole genome sequencing.
Raw data
ID	Depth	Average read length	Number of Sequences*
VnP1	53.6321	151	444314160
VnP2	53.1366	151	440209204
VnP3	51.9772	151	430603961
*each pair read has same number of sequences
Trimmed data
ID	Depth	Average read length	Max read length	Minimum read length	Number of Sequences
VnP1-read1	47.2134	142.5	151	30	433868227
VnP1-read2		136.1	151	30	409267281
VnP2-read1	46.629	142.3	151	30	438087966
VnP2-read2		135.8	151	30	404235354
VnP3-read1	46.3874	142.1	151	30	430603961
VnP3-read2		136.1	151	30	403173593
