# Supplementary material for: Detection of non-reference porcine endogenous retrovirus loci in the Vietnamese native pig genome
Source: Sci Rep. 2022 Jun 21;12:10485. doi: 10.1038/s41598-022-14654-4 (PMC9213404; doi:10.1038/s41598-022-14654-4)
Supplement: Supplementary file 3 — Supplementary Information 3. [file 41598_2022_14654_MOESM3_ESM.xlsx]

## Sheet: Sheet1
Supplementary Table 3. Result of mapping to reference pig genome using Burrow-Wheeler Aligner (BWA)
	VnP1		VnP2		VnP3
Total reads	820507149		810741386		806653005
Paired-end reads	820507149	1	810741386	1	806653005	1
Mapped reads	806762671	0.983249	797551596	0.983731	793016372	0.983095
Both pairs mapped	803042366	0.978715	793855796	0.979173	789434668	0.978655
Proper-pairs	772918424	0.942001	763698101	0.941975	760656528	0.942979
Not proper-pairs	30123942	0.0367138	30157695	0.0371977	28778140	0.035676
Singletons	3720305	0.00453415	3695800	0.00455854	3581704	0.0044402
Both pairs unmapped	13744478	0.0167512	13189790	0.0162688	13636633	0.0169052
Forward strand	415694315		410567110		408755039
Reverse strand	404812834		400174276		397897966
Failed QC:	0		0		0
Duplicates:	0		0		0
Read 1	410898378		406044208		403901279
Read 2	409608771		404697178		402751726
These statistics were obtained using BamTools (Barnett et al. 2011).
