# Supplementary material for: Detection of non-reference porcine endogenous retrovirus loci in the Vietnamese native pig genome
Source: Sci Rep. 2022 Jun 21;12:10485. doi: 10.1038/s41598-022-14654-4 (PMC9213404; doi:10.1038/s41598-022-14654-4)
Supplement: Supplementary file 4 — Supplementary Information 4. [file 41598_2022_14654_MOESM4_ESM.xlsx]

## Sheet: VnP1
Supplementary Table 4. Detected breakpoint by RetroSeq call step VnP1, VnP2 and VnP3.
Chromosome	Position	No. of supporting reads	Filter Level
1	113251238	85	7
1	51369260	29	7
2	18058177	56	7
2	40398458	89	7
2	43729830	30	7
3	25437362	43	7
3	26356891	18	7
3	51286412	29	7
3	118296242	17	7
4	53255387	21	7
4	108533114	36	7
5	19341358	83	7
5	22948982	47	7
5	30723505	39	7
5	78966531	20	7
6	35073942	72	7
6	99265265	26	7
6	111780324	49	7
6	126536301	20	7
6	133330617	21	7
7	7122579	49	7
7	89990444	43	7
7	116217763	40	7
8	11176058	40	7
8	132976317	31	7
9	16063566	29	7
9	9313552	64	7
9	22825928	49	7
9	54310378	73	7
9	84512192	37	7
9	128103611	36	7
9	133616595	468	7
10	35107684	35	7
10	9285300	36	7
11	41088355	38	7
11	74755765	35	7
11	75496313	37	7
13	3273301	63	7
13	111731459	34	7
13	156669035	36	7
14	5313808	57	7
14	80527338	70	7
14	91218193	37	7
14	107728425	27	7
15	28415343	50	7
15	79656925	52	7
15	131443494	65	7
16	3287914	36	7
16	11020961	42	7
16	14771514	19	7
17	10287926	36	7
17	18819741	22	7
17	39182402	25	7
18	49410604	57	7
X	24439891	31	7
X	70667098	27	7
X	110182083	30	7
1	3607098	41	8
1	4624935	77	8
1	5695863	46	8
1	8760222	49	8
1	38667241	56	8
1	45527580	36	8
1	144855958	42	8
1	154651362	24	8
1	251188643	70	8
1	256173874	89	8
1	256330800	68	8
1	259647582	53	8
1	267188782	29	8
2	27674079	43	8
2	3400732	85	8
2	4884523	39	8
2	9682100	45	8
2	20078531	98	8
2	24184274	93	8
2	41784056	51	8
2	67812459	205	8
2	98527378	51	8
2	113453176	53	8
2	126179835	73	8
2	136189769	78	8
2	142316302	49	8
2	148035157	31	8
3	2247764	65	8
3	15579741	47	8
3	16544368	97	8
3	30854545	72	8
3	45790776	21	8
3	48042349	42	8
3	65101589	46	8
3	83199903	43	8
3	88444885	46	8
3	103536224	102	8
3	108417962	34	8
3	120742702	52	8
4	14135549	44	8
4	15487997	30	8
4	53992325	32	8
4	74736450	52	8
4	77324499	84	8
4	78524835	86	8
4	121221914	106	8
5	17980113	60	8
5	18104111	52	8
5	46965180	33	8
5	55164632	33	8
5	56878945	75	8
5	69554135	74	8
5	81189438	80	8
5	86036060	48	8
6	20906165	43	8
6	23812465	43	8
6	73460691	60	8
6	121645451	30	8
6	157043909	58	8
7	32680717	80	8
7	108509985	50	8
7	7377021	42	8
7	17087402	43	8
7	25314286	59	8
7	39006703	71	8
7	45576564	48	8
7	57926911	44	8
7	63960395	54	8
7	109085954	39	8
7	109689258	95	8
8	21676823	66	8
8	41273209	40	8
8	51601915	73	8
8	119106647	43	8
8	127826124	46	8
8	132771571	77	8
8	137488286	99	8
9	138310006	80	8
9	45731194	20	8
9	60070800	45	8
9	61533582	29	8
9	66669415	60	8
9	76895453	45	8
9	101884409	42	8
9	106580812	63	8
9	131741625	96	8
9	135717011	91	8
9	135810817	76	8
10	28770516	58	8
10	39048964	58	8
10	39854647	55	8
10	41535452	64	8
10	51171115	34	8
11	52540742	104	8
11	64486007	131	8
11	69757586	58	8
12	18708020	41	8
13	12284202	60	8
13	29308492	70	8
13	57502587	102	8
13	60210732	40	8
13	73434304	46	8
13	107045649	33	8
13	121098640	45	8
13	160519817	136	8
13	176829206	63	8
13	192153410	93	8
13	202697735	68	8
14	4227818	54	8
14	4896517	38	8
14	8846126	50	8
14	27599564	103	8
14	82494293	34	8
14	100370818	98	8
14	105085577	40	8
14	122685061	54	8
14	124902656	72	8
14	131292357	92	8
14	131626045	56	8
14	133041373	40	8
14	133211720	90	8
14	135985824	48	8
15	7701981	28	8
15	29649030	44	8
15	105579760	37	8
15	109573316	41	8
15	126374822	64	8
15	130764412	47	8
15	132914805	56	8
16	24943772	62	8
16	4868110	50	8
16	5106119	39	8
16	24508269	62	8
16	31656256	57	8
16	65420907	50	8
17	2452242	83	8
17	6793177	72	8
17	7265325	53	8
17	13406149	111	8
17	14092929	24	8
17	15934338	73	8
17	25309509	91	8
17	40726484	40	8
18	40346039	101	8
18	9253178	87	8
18	32359731	39	8
18	33141137	36	8
X	72998548	56	8
X	1497727	109	8
X	30627737	27	8
X	39680487	34	8
X	40703953	71	8
X	63276401	135	8
X	70300120	51	8
X	70665692	94	8
X	70687215	96	8
X	72967265	61	8
X	75151971	90	8
X	76371261	55	8
X	84080053	119	8
X	119479000	44	8
X	122574184	55	8
Y	1164844	137	8

## Sheet: VnP2
Supplementary Table 4. Detected breakpoint by RetroSeq call step VnP1, VnP2 and VnP3.
Chromosome	Position	No. of supporting reads	Filter Level
1	45527378	47	7
1	51369053	27	7
1	264881296	58	7
2	18058016	44	7
2	142316302	36	7
3	15017178	59	7
3	26356769	19	7
3	30854613	30	7
3	83200060	29	7
4	3477096	52	7
4	12748763	47	7
4	44012550	31	7
5	2400470	75	7
5	26617966	26	7
6	12826535	41	7
6	35073618	79	7
6	35852064	79	7
6	145380326	25	7
7	50826652	43	7
7	55866514	81	7
7	79374317	47	7
7	117766209	51	7
8	133003770	67	7
9	54310378	66	7
9	9313552	78	7
9	16063632	21	7
9	22825931	45	7
10	3668371	46	7
10	41535465	56	7
11	64486026	65	7
11	75496313	51	7
12	16552459	37	7
12	22075665	53	7
14	80527338	55	7
14	107728387	25	7
14	110567615	28	7
15	28415092	52	7
15	48460478	29	7
15	79656924	65	7
17	10287827	46	7
17	26239972	32	7
X	71169193	127	7
X	39191137	28	7
X	76371257	63	7
X	80347246	43	7
1	69527582	60	8
1	5695769	56	8
1	38667241	58	8
1	105704659	28	8
1	144855947	44	8
1	150776128	39	8
1	256173887	44	8
1	256330800	92	8
1	259647565	56	8
1	262855252	226	8
2	3400743	82	8
2	18471658	43	8
2	20078617	84	8
2	24184264	40	8
2	93561976	23	8
2	98527391	69	8
2	106524684	28	8
2	113453200	38	8
2	126179673	60	8
3	2247748	67	8
3	16544369	90	8
3	45790792	56	8
3	65101587	34	8
3	92538678	40	8
3	103536218	73	8
3	126729043	42	8
4	4962352	67	8
4	48508364	32	8
4	53255364	38	8
4	53992312	28	8
4	70015120	31	8
4	77324499	94	8
4	77789930	21	8
4	78524847	95	8
4	121221904	97	8
5	101719315	105	8
5	18104117	76	8
5	18260081	42	8
5	31296112	29	8
5	56878956	48	8
5	69554139	52	8
5	87631005	95	8
6	20906170	80	8
6	23812465	54	8
6	73460684	117	8
6	76837164	33	8
6	116054798	49	8
6	121645448	57	8
6	126535214	45	8
6	143323023	39	8
6	147735779	48	8
6	162934643	69	8
7	24627129	1750	8
7	7377021	33	8
7	24700668	252	8
7	39006703	74	8
7	89990460	43	8
7	109689263	41	8
7	116217765	54	8
7	118102154	60	8
8	12730862	52	8
8	21676794	60	8
8	115817729	38	8
8	119106647	83	8
8	132771573	72	8
8	137488276	89	8
9	138310063	102	8
9	4221734	20	8
9	43028791	30	8
9	61533579	85	8
9	76895447	91	8
9	101884422	45	8
9	102984875	32	8
9	135717013	102	8
9	135810822	81	8
10	6170851	81	8
10	10832198	59	8
10	24549709	122	8
10	24949651	290	8
10	38491778	33	8
10	39854618	55	8
10	47265372	57	8
11	52540742	83	8
11	18141298	96	8
11	42399556	59	8
11	63656506	55	8
12	18708031	48	8
13	196502892	34	8
13	1347600	63	8
13	12284202	84	8
13	21613362	55	8
13	41924216	23	8
13	57502577	108	8
13	60210729	47	8
13	73434301	42	8
13	105634090	22	8
13	156669035	33	8
13	176829218	62	8
13	192153433	91	8
13	202697759	60	8
14	4227568	51	8
14	4896607	35	8
14	5313808	61	8
14	8846266	52	8
14	13859479	38	8
14	27599575	95	8
14	91218194	38	8
14	100370818	105	8
14	105085560	57	8
14	121697506	57	8
14	122685122	46	8
14	131292357	85	8
14	133041373	73	8
14	133211719	107	8
14	135985800	35	8
15	1743839	56	8
15	23174432	39	8
15	29649032	32	8
15	45494136	47	8
15	83843582	51	8
15	105579663	54	8
15	109573371	32	8
15	126374826	40	8
15	133710860	44	8
16	31656456	57	8
16	4868113	51	8
16	13089703	45	8
16	24508264	40	8
16	24943800	58	8
16	38048417	37	8
16	76524234	29	8
17	29402773	56	8
17	2452239	102	8
17	6226135	49	8
17	6793227	51	8
17	13406136	40	8
17	25292427	76	8
17	25309587	84	8
17	39182602	36	8
18	9253165	72	8
X	39154960	69	8
X	46694442	74	8
X	1497928	80	8
X	40703861	86	8
X	63276401	102	8
X	70300079	50	8
X	70665686	96	8
X	70687213	74	8
X	75151967	101	8
X	111699331	50	8
X	119479019	39	8
Y	1164841	142	8

## Sheet: VnP3
Supplementary Table 4. Detected breakpoint by RetroSeq call step VnP1, VnP2 and VnP3.
Chromosome	Position	No. of supporting reads	Filter Level
1	168592626	40	7
1	170201544	50	7
1	222235138	22	7
1	264881173	62	7
2	18471686	39	7
2	40398697	51	7
2	53198734	21	7
2	76720850	27	7
2	88567098	30	7
2	102482040	59	7
2	142316253	40	7
2	146731609	33	7
3	13809756	86	7
3	15017322	45	7
3	19061307	23	7
3	65618789	41	7
5	4395506	37	7
5	31296024	28	7
6	35073617	71	7
6	91055185	33	7
6	133330737	42	7
6	152663058	88	7
7	1949504	43	7
7	7292894	81	7
7	63960393	41	7
7	106950748	48	7
7	108510251	45	7
8	48118794	32	7
9	9313552	46	7
9	97344082	26	7
10	9285340	28	7
10	35107852	62	7
11	75496304	50	7
12	18242767	22	7
12	22075670	62	7
12	42833975	53	7
13	125715802	30	7
13	138191025	191	7
13	158506867	59	7
14	13859211	17	7
14	20519329	53	7
14	26682917	34	7
14	80527752	61	7
14	107728365	40	7
15	126557835	30	7
15	133986029	32	7
16	1962306	87	7
16	13089790	33	7
16	14771145	42	7
17	41467499	18	7
18	36964206	67	7
18	53675989	53	7
X	40703966	90	7
X	70667109	24	7
X	76371257	62	7
X	46694439	72	7
1	8760233	67	8
1	22175818	34	8
1	58434668	32	8
1	88837959	17	8
1	118881749	49	8
1	144855946	53	8
1	150776137	37	8
1	208977779	33	8
1	256173876	86	8
1	259647562	54	8
1	180903991	86	8
2	2300866	66	8
2	3400743	97	8
2	4884597	49	8
2	27674008	28	8
2	41867490	50	8
2	75654552	44	8
2	98527391	42	8
2	126179888	55	8
2	142659539	81	8
3	6107227	50	8
3	15579741	46	8
3	26481227	41	8
3	49042105	47	8
3	103536224	85	8
3	114256317	48	8
3	119932288	57	8
3	120742701	41	8
3	2247786	77	8
4	2976556	43	8
4	41604929	47	8
4	53255283	23	8
4	77324499	90	8
4	78524838	106	8
4	102587628	40	8
5	18104066	70	8
5	30723531	40	8
5	50192284	60	8
5	57383928	25	8
5	69554149	57	8
5	101719303	57	8
5	86036073	37	8
6	11469279	48	8
6	20906107	115	8
6	32211559	33	8
6	32566461	28	8
6	73460690	49	8
6	88041122	49	8
6	104272997	68	8
6	111780324	48	8
6	133247412	46	8
6	143323045	50	8
6	157044231	63	8
6	162783741	54	8
6	164753500	68	8
6	162933300	80	8
7	7122542	47	8
7	7376987	55	8
7	8333471	84	8
7	24700673	190	8
7	50074986	26	8
7	89990467	23	8
7	107190621	127	8
7	109032931	83	8
7	10774620	66	8
8	19940546	34	8
8	23071948	46	8
8	59267540	32	8
8	74433669	43	8
8	132976573	42	8
8	137488283	91	8
8	137628921	39	8
9	4221748	29	8
9	34105837	61	8
9	46953975	47	8
9	76895407	44	8
9	84511987	74	8
9	101884421	51	8
9	133616595	688	8
9	135717011	119	8
9	135810818	63	8
9	137217216	97	8
9	138310063	109	8
10	24949666	332	8
10	28770613	70	8
10	39854656	55	8
10	10832198	85	8
10	30068091	70	8
11	22772830	43	8
11	36591476	31	8
11	75630738	49	8
11	74726971	43	8
12	22986969	35	8
12	60076463	88	8
13	802406	61	8
13	2392568	83	8
13	11146223	64	8
13	50705618	100	8
13	57502588	77	8
13	110139497	22	8
13	147571164	43	8
13	160519819	110	8
13	193163648	52	8
14	1686046	38	8
14	4227769	34	8
14	7365612	168	8
14	27599582	44	8
14	27738229	43	8
14	38282706	25	8
14	64269398	26	8
14	72662725	15	8
14	72696541	39	8
14	81257584	77	8
14	100370810	108	8
14	121697391	36	8
14	122454948	64	8
14	133211653	35	8
14	80740141	39	8
15	29577297	42	8
15	20696430	88	8
16	2314287	76	8
16	24943795	66	8
16	65420889	39	8
16	70333806	80	8
16	72947658	40	8
17	2452173	85	8
17	6226153	43	8
17	13406152	46	8
17	21865145	44	8
17	25292427	39	8
17	25309518	92	8
17	27835206	58	8
17	28886264	38	8
17	39771365	66	8
17	9734546	60	8
18	4030448	56	8
18	9253156	85	8
18	21401899	35	8
X	30627593	29	8
X	63276403	113	8
X	70300079	54	8
X	70665686	86	8
X	70687214	102	8
X	72967266	58	8
X	72998547	34	8
X	75151959	84	8
X	75566305	109	8
X	80347147	48	8
X	105999445	78	8
