# Supplementary material for: Detection of non-reference porcine endogenous retrovirus loci in the Vietnamese native pig genome
Source: Sci Rep. 2022 Jun 21;12:10485. doi: 10.1038/s41598-022-14654-4 (PMC9213404; doi:10.1038/s41598-022-14654-4)
Supplement: Supplementary file 5 — Supplementary Information 5. [file 41598_2022_14654_MOESM5_ESM.xlsx]

## Sheet: Sheet4
Supplementary Table 5. Sequences of detected LTR including Target site duplications (TSDs)
Chromosome	Locus	Length	Sequence
8	137488280	676	ATAGTGAAAGGATGAAAATGCAACCTAACCCTCCCAGAACCCAGGAAGTTAATAAAAAGCTCTAAATGCCCCCGAATTCCAGACCCTGCTGGCTACCAGTAAATAGGTAGAAGGTCACACTTCCTATTGTTCCAGGGCCTGCTATCCTGGCCTAAGTAAGATAACAGGAAATGAGTTGACTAATCGCTTATCTGGATTCTGTAAAACTGACTGGCACCATAGAAGAATTGATTACACATTGACAGCCCTAGTGACCTATCTCAACTGCAATCTGTCACTCTGCCCAGGAGCCCACGCAGATGCGGACCTCCGGAGCTATTTTAAAATGATTGGTCCACGGAGCGCGGGCTCTCGATATTTTAAAATGATTGGTCCGCGGAGCGCGGGCTCTCGATATTT…
9	61533579	676	CACCTGAAAGGATGAAAATGCAACCTAACCCTCCCAGAACCCAGGAAGTTAATAAAAAGCTCTAAATGCCCCCGAATTCCAGACCCTGCTGGCTGCCAGTAAATAGGTAGAAGGTCACACTTCCTATTGTTCCAGGGCCTGCTATCCTGGCCTAAGTAAGATAACAGGAAATGAGTTGACTAATCGCTTATCTGGATTCTGTAAAACTGACTGGCACCATAGAAGAATTGATTACACATTGACAGCCCTAGTGACCTATCTCAACTGCAATCTGTCACTCTGCCCAGGAGCCCACGCAGATGCGGACCTCCGGAGCTATTTTAAAATGATTGGTCCACGGAGCGCGGGCTCTCGATATTTTAAAATGATTGGTCCACGGAGCGCGGGCTCTCGATATTT…
14	4896607	680	ACCCTGAAAAGATGAAAATGCAACCTAACCCTCCCAGAACCCAGGAAGTTAATAAAAAGCTCTAAATGCCCCCGAATTCCAGACCCTGCTCTGCTGCCAGTAAATAGGTAGAAGGTCACACTTCTTATTGTTCCAGGGCCTGCTATCCTGGCCTAAGTAAGATAACAGGAAATGAGTTGACTAATCGCTTATCTGGATTCTGTAAAACTGACTGGCACCATAGAAGAATTGATTACACATTGAAAGCCCTAGTGACCTATCTCAACTGCAATCTGTCACTCTGCCCAGGAGCCCGCGCAGATGCGGACCTCCGGAGCTGTTTTAAAATGATTGGTCCACGGAGCGCGGGCTCTCGATATTTTAAAATGATTGGTCCACGGAGCGCGGGCTCTTGATATT…
14	27599572	637	GCATTGAAAGGATGAAAATGCAACCTAACCCTCCCAGAACCCAGGAAGTTAATAAAAAGCTCTAAATGCCCCCGAATTCCAGACCCTGCTGGCTGCCAGTAAATAGGTAGAAGGTCACACTTCCTATTGTTCCAGGGCCTGCTATCCTGGCCTAAGTAAGATAACAGGAAATGAGTTGACTAATCGCTTATCTGGATTCTGTAAAACTGACTGGCACCATAGAAGAATTGATTACACATTGACAGCCCTAGTGACCTATCTCAACTGCAATCTGTCACTCTGCCCAGGAGCCCACGCAGATGCGGACCTCCGGAGCTATTTTAAAATGATTGGTCCACGGAGCACGGGCTCTCGATATTTTAAAATGATTGGTCCACGGAGCGCGGGCTCTCGATATTT…
1	38667241	637	CTATTGAAAGGATGAAAATGCAACCTAACCCTCCCAGAACCCAGGAAGTTAATAAAAAGCTCTAAATGCCCCCGAATTCCAGACCCTGCTGGCTGCCAGTAAATAGGTAGAAGGTCACACTTCCTATTGTTCCAGGGCCTGCTATCCTGGCCTAAGTAAGATAACAGGAAATGAGTTGACTAATCGCTTATCTGGATTCTGTAAAACTGACTGGCACCATAGAAGAATTGATTACACATTGACAGCCCTAGTGACCTATCTCAACTGCAATCTGTCACTCTGCCCAGGAGCCCACGCAGATGCGGACCTCCGGAGCTATTTTAAAATGATTGGTCCACGGAGCGCGGGCTCTCGATATTTTAAAATGATTGGTCCACGGAGCGCGGGCTCTCGATATTT…
9	76895449	637	GAACTGAAAGGATGAAAATGCAACCTAACCCTCCCAGAACCCAGGAAGTTAATAAAAAGCTCTAAATGCCCCCGAATTCCAGACCCTGCTGGCTGCCAGTAAATAGGTAGAAGGTCACACTTCCTATTGTTCCAGGGCCTGCTATCCTGGCCTAAGTAAGATAACAGGAAATGAGTTGACTAATCGCTTATCTGGATTCTGTAAAACTGACTGGCACCATAGAAGAATTGATTACACATTGACAGCCCTAGTGACCTATCTCAACTGCAATCTGTCACTCTGCCCAGGAGCCCACGCAGATGCGGACCTCCGGAGCTATTTTAAAATGATTGGTCCACGGAGCGCGGGCTCTCGATATTTTAAAATGATTGGTCCACGGAGCGCGGGCTCTCGATATTT…
X	70665683	637	ATATTGAAAGGATGAAAATGCAACCTAACCCTCCCAGAACCCAGGAAGTTAATAAAAAGCTCTAAATGCCCCCGAATTCCAGACCCTGCTGGCTGCCAGTAAATAGGTAGAAGGTCACACTTCCTATTGTTCCAGGGCCTGCTATCCTGGCCTAAGTAAGATAACAGGAAATGAGTTGACTAATCGCTTATCTGGATTCTGTAAAACTGACTGGCACCATAGAAGAATTGATTACACATTGACAGCCCTAGTGACCTATCTCAACTGCAATCTGTCACTCTGCCCAGGAGCCCACGCAGATGCGGACCTCCGGAGCTATTTTAAAATGATTGGTCCACGGAGCGCGGGCTCTCGATATTTTAAAATGATTGGTCCACGGAGCACGGGCTCTCGATATTT…
1	256173876	618	CCCCTGAAAGGATGAAAATGCAACCTAACCCTCCCAGAACCCAGGAAGTTAATAAAAAGCTCTAAATGCCCCCGAATTCCAGACCCTGCTCGCTGCCAGTAAATAGGTAGAAGGTCACACTTCCTATTGTTCTAGGGCCTGCTATCCTGGCCTAAGTGAGATCACAGGGAATGAGTTGACTAATTGCTTATCTGGATTCTGTAAAACTGACTAGCACCATAGAAGAATTGATTACACATAGAAAGCCCTAGTGACCTATCTTAAATCTCTGCCCAGAAGCCTACGCAGATGCGGACCTCCGGAGCTATTTTAAATTGATTGGTCCACGGAGCGCGGGCTTTCGCTATTTTAAATTGATTGGTCCACGGATCTCAATATTTTAAAATGATTGGTTTGCGA…
2	3400723	600	GTTCTGAAAGGATGAAAATGCAACCTAACCCTCCCAGAACCCAGGAAGTTAATAAAAAGCTCTAAATGCCCCCAAATTCCAGACCCTGTTCCCTGCCAGTAAATAGGTAGAAGGTCACACTTCTTGCTGTTCCAGGGCCTGCTATCCTGGCCTAAGTAAGATAACAGGACATGAGTTGACTCATCGCTTATCTGGATTCTGTAAAACTGACTAGCACCATAGAAGAATTGATTACACATGGAAAGCCCTAGTGACCTATCTCAACTGCAATCTGTCACTCTGCCCAGGAGCCCGCGCAGATGCGGACCTCCGGAGCTGTTTTAAAATGATTGGTCCACGGAGCGCGGGCTCTCGATATTTTTAAATGATTGGTTTGCGAAGCGCGGGCTTTGTTGTGAA…
4	78524842	599	GTAATGAAAGGATGAAAATGCAACCTAACCCTCCCAGAACCCAGGAAGTTAATAAAAAGCTCTAAATGCCCCCGAATTCCAGACCCTGCTCGCTGCCAGTAAATAGGTAGAAGGTCACACTTCCTATTGTTCCAGGGCCTGCTATCCTGGCCTAAGTAAGATAACAGGAAATGGGTTGACTAATCACTTATCTGGATTCTGTAAAACTGACTGGCACCATAGAAGAATTGATTACACATTGAAAGCCCTAGTGACCTATCTCAACTGCAATCTGTCACTCTGCCCAGGAGCCCACGCAGATGCAGACCTCCGGAGCTATTTTAAAATGATTGGTCCACGGAGCGCGGGCTCTCAATATTTTAAAATGATTGGTTTGCGACGCACAGGCTTTGTTGTGAA…
X	75151968	598	CTGGTGAAAGGATGAAAATGCAACCTAACCCTCCCAGAACCCAGGAAGTTAATAAAAAGCTCTAAATGCCCCCGAATTCCAGACCCTGCTCGCTGCCAGTAAATAGGTAGAAGGTCACACTTCCTATTGTTCCAGGGCCTGCTATCCTGGCCTAAGTAAGATAACAGGAAATGAGTTGACTAATCGCTTATCTGGATTCTGTAAAACTGACTGGCACCATAGAAGAATTGATTACACATTGAAAGCCCTAGTGACCTATCTCAACTGCAATCTGTCACTCTGCCCAGGAGCCCACGCAGATGCAGACCTCCGGAGCTATTTTAAAATGATTGGTCCACGGAGCGCGGGCTCTCGATATTTTAAAATGATTGGTTTGTGACGCACAGGCTTTGTTGTGAA…
1	259647570	710	AATCTGAAAGGATGAAAATGCAACCTGACTCTCCCAGAACCCAGGAAGTTAATAAGAAGCTCTAAATGCCCTCGAATTCCAGACCCTGTTCCCTATAGGTAAAAGATCATACTTTTTGCTGTTTTAGGGCTTGCTTTCTGCTCTGTACAAAACTTTGTGGAAGGGGAAAAACAGGCCCCTGAGTATGTGCCTCTATGCTTGAAACTTCTTGAAACTGCTCCTAACTGCTTGTTTGGCTTCTGTAAACCTGCTTGCATAAGATAAAAAGAGGAGAAGTCAATCGCCTAACTGACCCCAGTAAGATCGGGCGTGCCACAAAATGTTGAAAATCCTGATAAATATATCTTGGTGACAATATGTCTCCCCCACCCAGAGACAGGCACAAACATGTAACTCCAG…
4	121221912	710	GGGGTGAAAGGATGAAAATGCAACCTGACTCTCCCAGAACCCAGGAAGTTAATAAGAAGCTCTAAATGCCCTCGAATTCCAGACCCTGTTCCCTATAGGTAAAAGATCATACTTTTTGCTGTTTTAGGGCTTGCTTTCTGCTCTGTACAAAACTTTGTGGAAGGGGAAAAACAGGCCCCTGAGTATGTGCCTCTATGCTTGAAACTTCTTGAAACTGCTCCTAACTGCTTGTTTGGCTTCTGTAAACCTGCTTGCATAAGATAAAAAGAGGAGAAGTCAATCGCCTAACCGACCCCAGTAAGATCGGGCGTGCCACAAAATGTTGAAAATCCTGATAAATATATCTTGGTGACAATATGTCTCCCCCACCCAGAGACAGGCACAAACATGTAACTCCAG…
13	73434391	690	TTATTGAAAGGATGAAAATGCAACCTGACTCTCCCAGAACCCAGAAGCTCTAAATGCCCTCGAATTCCAGACCCTGTTCCCTATAGGTAAAAGATCATACTTTTTGCTGTTTTAGGGCTTGCTTTCTGCTCTGTACAAAACTTTGTGGAAGGGGAAAAACAGGCCCCTGAGTATGTGCCTCTATGCTTGAAACTTCTTGAAACTGCTCCTAACTGCTTGTTTGGCTTCTGTAAACCTGCTTGCATAAGATAAAAAGAGGAGAAGTCAATCGCCTAACCGACCCCAGTAAGGTCGGGCGTGCCACAAAATGTTGAAAATCCTGATAAATATATCTTGGTGACAATATGTCTCCCCCACCCAGAGACAGGCACAAACATGTAACTCCAGAACAACTTAAAA…
13	57502585_1	705	TAAATGAAAGGATAAAAATGCAACCTAACCCTCCCAGAACCCAGGAAGTTAATAAAAAGCCCTAAATGCCCTCGAATTCCAGACCCTGTTCCCTATAGGTAAAAGATCATACTTCTTGCTGTTTTAAACTATGCGGAAGGGAAAAACAGGCCCCTGAGTATGTGCCTCTAGACATGAAACTTCTTGAAACTGCTTGAGATAACAGGGAAAAGGGTTCCTAACTGCTTGTTTGGCTTCTGTAAAGCTGCTGACATAAGATAAAAAGAGGAGAAGTTAATCGCCTAACCAACCCCAGTAAGATCGGTTGCGCCACAAAATGTTGAAAATCCTGATAAATATATCTTGGAGACAATATGTCTCCCCCGCCCAGGGACAGGCACAAACACGTAACTCCAGAAC…
13	57502585_2	705	TAAATGAAAGGATAAAAATGCAACCTAACCCTCCCAGAACCCAGGAAGTTAATAAAAAGCCCTAAATGCCCTCGAATTCCAGACCCTGTTCCCTATAGGTAAAAGATCATACTTCTTGCTGTTTTAAACTATGCGGAAGGGAAAAACAGGCCCCTGAGTATGTGCCTCTAGACATGAAACTTCTTGAAACTGCTTGAGATAACAGGGAAAAGGGTTCCTAACTGCTTGTTTGGCTTCTGTAAAGCTGCTTGCATAAGATAAAAAGAGGAGAAGTTAATCGCCTAACCAACCCCAGTAAGATCGGTTGCGCCACAAAATGTTGAAAATCCTGATAAATATATCTTGGAGACAATATGTCTCCCCCGCCCAGGGACAGGCACAAACACGTAACTCCAGAAC…
X	119479008	709	AATTTGAAAGGATGAAAATGCAACCTGACTCTCCCAGAACCCAGGAAGTTAATAAGAAGCTCTAAATGCCCTCGAATTCCAGACCCTGTTCCCTATAGGTAAAAGATCATACTTTTTGCTGTTTTAGGGCTTGCTTTCTGCTCTGTACAAAACTTTGTGGAAGGGGAAAAACAGGCCCCTGAGTATGTGCCTCTATGCTTGAAACTTCTTGAAACTGCTCCTAACTGCTTGTTTGGCTTCTATAAACCTGCTTGCATAAGATAAAAAGAGGAGAAGTCAATCGCCTAACCGACCCCAGTAAGATCGGGTGTGCCACAAAATGTTGAAAATCCTGATAAATATATCTTGGTGACAATATGTCTCCCCCACCCAGAGACAGGCACAAACATGTAACTCCAG…
9	135717008	707	CTCTTGAAAGGATGAAAATGCAACCTGACTCTCCCAGAACCCAGGAAGTTAATAAGAAGCTCTAAATGCCCTCGAATTCCAGACCCTGTTCCCTATAGGTAAAAGATCATACTTTTTGCTGTTTTAGGGCTTGCTTTCTGCTCTGTACAAAACTTTGTGGAAGGGGAAAAACAGGCTCCTGAGTATGTGCCTCTATGCTTGAAACTTCTTGAAACTGCTCCTAACTGCTTGTTTGGCTTCTGTAAACCTGCTTGCATAAGATAAAAAGAGAAGTCAATCGCCTAACCGACCCCAGTAAGATCGGGCGTGCCACAAAATGTTGAAAATCCTGATAAATATATCTTGGTGACAATATGTCTCCCCCACCCAGAGACAGGCACAAACATGTAACTCCAGAAC…
6	73460686	709	ATACTGAAAGGATGAAAATGCAACCTGACTCTCCCAGAACCCAGGAAGTTAATAAGAAGCTCTAAATGCCCTCGAATTCCAGACCCTGTTCCCTATAGGTAAAAGATCATACTTTTTGCTGTTTTAGGGCTTGCTTTCTGCTCTGTACAAAACTTTGTGGAAGGGGAAAAACAGGCCCCTGAGTATGTGCCTCTATGCTTGAAACTTCTTGAAACTGCTCCTAACTGCTTGTTTGGCTTCTGTAAACCTGCTTGCATAAGATAAAAAGAGGAGAAGTCAATCGCCTAACCGACCCCAGTAAGATCGGGCGTGCCACAAAATGTTGAAAATCCTGATAAATATATCTTGGTGACAATATGTCTCCCCCACCCAGAGACAGGCACAAACATGTAACTCCAG…
4	77324504	646	CCCCTGAAAGGATGAAAATGCAACCTGACTCTCCCAGAACCCAGGAAGTTAATAAGAAGCTCTAAATGCCCTCGAATTCCAGACCCTGTTCCCTATAGGTAAAAGATCATACTTTTTGCTGTTTTAGGGCTTGCTTTCTGTTCTGTACAAAACTATGTGGAAGGGGAAAAACAGGCCCCTGAGTATGTGCCTCTGTGCTTGAAACTTCTTGAAACTGCTCCTAACTGCTTGTTTGGCTTCTGTAAAGCTGCTTGCATAAGATAAAAAGAGGAGAAGTTAATCGCCTAACCGACCCCAGTAAGATCGGGTGTACCACAAAATGTTGAAAATCCTGATCAATATATCTTGGTGACAATATGTCTCCCCCACCCAGGGACAGGCACAAACATGTAACTCCAG…
12	60076460	602	GCAGTGAAAGGATGAAAATACAACCTAAGCTAATGAGAAGCTTAAAATTGTTCTGAATTCCAGAGTTTGTTCCTTATAGGTAAAAGGTTAGGTTTTTTGCTGTTTTAAAATATGCGGAAGTAAAATAGGCCCTGAGTACGTGTCTCTAGGCATGAAACTTCTTGAAACTATTTGAGATAACAAGAACAGGGAGTTTCTAACTGCTTGTTCAGCTTCTGTAAAACTGCTTGCAAAAGATAAAAGGAGAGGAGGTTAATCTCTAAAACAACCTCAAATTGGTTGCGCCATAAAGATGTTGAAACGTTGATACACATATCTTGGTGACAACATGTCTTCCCGAAACATGCGCAAATGTGTAACTCCAAAACAATTTAAATTAATTGGTCCACGAAGCGTGGG…
13	60210737	607	CTACTGAAAGGATGAAAAAACAACCTAAGCTAATGAGAAGCTTAAAATTGTTCTGAATTCCAGAGTTTGTTCCTTATAGGTAAAAGGTTAGGTTTTTTGCTGTTTTAAAATATGCGGAAGTAAAATAGGCCCTGAGTACGTGTCTCTAGGCATGAAACTTCTTGAAACTATTTGAGATAACAAGAAAAGGGAGTTTCTAACTGCTTGTTTAGCTTCTGTAAAACTGCTTGCAAAGATAGAAGGAGAGGAGGTTAATCTCTAAAGCAACCTCAAATTGGTTGCGCCATAAAGATGTTGAAATGTTGATACACATATCTTGGTGACAACATGTCTCCCCCACCCCGAAACATGCGCAAATGTGTAACTCCAAAACAATTTAAATTAATTGGTCCACGAAGC…
Bold characters shows TSD sequences.
